# Supplementary material for: Prevalence and associated factors of treatment failure among children on ART in Ethiopia: A systematic review and meta-analysis
Source: PLoS One. 2022 Apr 14;17(4):e0261611. doi: 10.1371/journal.pone.0261611 (PMC9009617; doi:10.1371/journal.pone.0261611)
Supplement: S1 File — (XLSX) [file pone.0261611.s002.xlsx]

## Sheet: Sheet1
Author (year)	Study Design		Follow-up (years)	Region	Study area	Sample size	Response rate (%)	Prevalence at 95% CI
Zeleke et al (2016)	Cohort		2005-2013	Amhara	Gondar	225	100	18.2
Bacha et al (2012)	Cohort		2005-2011	Addis Ababa	Addis Ababa	1186	100	14.1
Sisay et al (2018)	Cohort		2010-2016	Amhara	Amhara	824	81.9	7.7
Yassin et al (2017)	Cohort		2006-2015	Oromia	Fiche and Kuyu	269	86.8	18.8
Netsanet et al (2009)	Cohort		2005-2008	Oromia	Jimma	96	100	11.5
Tadesse et al (2017)	Cohort		2015-2016	SNNP		628	100	3.1
Gelaw et al (2021)	Cross-sectional		2016-2019	Amhara	Bahir Dar	424	94.1	14.8
Yihun et al (2019)	Cohort		2011-2018	Amhara	Debre Markos and Bahir Dar	402	89.8	12.19
Haile et al (2019)	Cohort		2003-2018	Addis Ababa	Addis Ababa	391	81.3	22.6
Getawa et al (2021)	Cross-sectional		2005-2017	Amhara	Gondar	200	100	12.5

## Sheet: Sheet2
authors	Study period	year	Advanced WHO A	Advanced WHO B	Advanced WHO C	Advanced WHO D	Poor adherence A	Poor adherence B	Poor adherence C	Poor adherence D	OI A	OI B	OI C	OI D
Zeleke et al	2005–2013	2016
Bacha et al	2005–2011	2012									10	6	1009	161
Sisay et al	2010–2016	2018									194	24	567	39
Yassin et al	2006–2015	2017	118	39	100	12	194	33	24	18	187	43	31	8
Netsanet W. et al	2005–2008	2009
Tadesse BT et al	2015–2016	2017
Gelaw et al	2016-2019	2021	49	21	291	38	48	20	292	39	94	33	246	26
Yihun et al	2011-2018	2019	240	8	223	15	200	6	321	41
Haile and Berh	2003-2018	2019	86	52	20	162
Getawa et al	2005-2017	2021									13	5	162	20
